# Supplementary material for: Enhanced Metabolic Effects of Fish Oil When Combined with Vitamin D in Diet-Induced Obese Male Mice
Source: Biomolecules. 2024 Apr 12;14(4):474. doi: 10.3390/biom14040474 (PMC11048485; doi:10.3390/biom14040474)
Supplement: Supplementary file 1 [file biomolecules-14-00474-s001.zip]

Archive with 1 entries (1 files):
- biomolecules-2919902-supplementary.pdf
